# Supplementary material for: The effects of hypothermia on glutamate and γ-aminobutyric acid metabolism during ischemia in monkeys: a repeated-measures ANOVA study
Source: Sci Rep. 2022 Aug 25;12:14470. doi: 10.1038/s41598-022-18783-8 (PMC9411555; doi:10.1038/s41598-022-18783-8)
Supplement: Supplementary file 1 — Supplementary Information. [file 41598_2022_18783_MOESM1_ESM.xls]

## Sheet: 峰高
	GABA-0	GABA-1	GABA-2	GABA-3	GABA-4	GABA-5	GABA-6	GABA-7
1	0.854	0.599	0.308	0.27	0.16	0.08
2	2.555	4.711	3.594	1.46	0.652	1.405	1.699	1.587
4	3.436	3.47	3.148	3.808	0.188	0.071	0.127	0.119
6	3.195	1.744	0.268	0.172	0.088	0.057	0.065	0.103
7	0.515	0.661	0.823			0.394		0.261
9	0.546	0.097	0.09	0.037	0.044	0.103	0.078	0.08
10	0.866	0.909	0.746	0.883	0.875	0.83	0.898	0.842
12	0.403	0.032	0.045
14	0.642	0.214		0.255	0.172	0.108	0.145	0.117

## Sheet: 峰面积
	Before ischemia	Ischemia for 10 minutes	Ischemia for 20 minutes	Hypothermic 40 min	Hypothermic 60 min	Rewarmed 20 min	Rewarmed 40 min	Rewarmed 60 min
1	45.646	90.644	45.339	34.573	32.741	35.366	36.474	34.673
2	43.44	87.561	59.651	32.28	29.489	41.934	36.411	36.497
3	47.354	96.295	54.118	34.02	32.501	40.927	41.317	41.622
4	46.119	99.926	53.969	32.591	31.231	40.756	40.883	41.397
5	45.778	89.737	49.126	36.248	33.328	41.253	42.861	43.494
6	48.751	91.409	51.395	40.585	30.694	41.719	41.274	41.282
7	36.973	87.697	48.032	31.415	29.128	39.004	43.026	43.178
8	45.912	90.379	50.588	32.578	31.285	41.826	42.175	42.238
9	46.496	91.303	51.613	33.924	32.599	41.526	42.096	41.618
